# Supplementary material for: Renal Ischemia/Reperfusion Early Induces Myostatin and PCSK9 Expression in Rat Kidneys and HK-2 Cells
Source: Int J Mol Sci. 2021 Sep 13;22(18):9884. doi: 10.3390/ijms22189884 (PMC8465118; doi:10.3390/ijms22189884)
Supplement: Supplementary file 1 [file ijms-22-09884-s001.zip]

Archive with 1 entries (1 files):
- ijms-1362582-supplementary.pdf
